# Supplementary material for: Robustification of GWAS to explore effective SNPs addressing the challenges of hidden population stratification and polygenic effects
Source: Sci Rep. 2021 Jun 22;11:13060. doi: 10.1038/s41598-021-90774-7 (PMC8219685; doi:10.1038/s41598-021-90774-7)
Supplement: Supplementary file 1 — Supplementary Information 1. [file 41598_2021_90774_MOESM1_ESM.xlsx]

## Sheet: SCL_Result
Supplementary information: Data S2( Predicted sub-cellular location of the candidate genes)
ID	extra	cytos	membr	ER	mito	golgi	plast	nucl	vacu	pero
LOC_Os02g21070	1	5.49e-171	1	0.9913	1	1	0.98885	2.72e-120	1	0.9995
LOC_Os02g21880	1	0	1	0.9913	1	1	1	1.1e-117	1	0.9995
LOC_Os02g24134	1	0	1	0.9913	1	1	1	1	1	0.99949
LOC_Os02g24770	1	0	1	0.9913	1	1	1	1	1	0.99948
LOC_Os02g24780	1	0	1	0.9913	1	1	1	1	1	0.99944
LOC_Os02g27750	1	0	1	0.9913	1	1	9.76e-90	1	1	0.9995
LOC_Os06g18000	5.91e-59	1	0	0.98573	1	1	4.3e-11	1	0.077906	0.9995
LOC_Os07g45950	3.31e-97	1	0	0.34643	1	1	3.61e-15	1	1.65e-07	0.9995
LOC_Os08g01070	1	1.22e-105	1	0.9913	1	1	1	2.39e-101	1	0.9995
LOC_Os08g25040	1	0	1	0.9913	1	1	5.86e-23	1	1	0.9995
LOC_Os08g25060	1	0	1	0.9913	1	1	1	1	1	0.9995
