# Supplementary material for: Robustification of GWAS to explore effective SNPs addressing the challenges of hidden population stratification and polygenic effects
Source: Sci Rep. 2021 Jun 22;11:13060. doi: 10.1038/s41598-021-90774-7 (PMC8219685; doi:10.1038/s41598-021-90774-7)
Supplement: Supplementary file 2 — Supplementary Information 2. [file 41598_2021_90774_MOESM2_ESM.xlsx]

## Sheet: tissue_heatmap
Supplementary information: Data S3(Tissue specific expression of the candidate genes)
gene	Seedling_4-leaf_stage_R1	Seedling_4-leaf_stage_R2	Seedling_4-leaf_stage_R3	Seedling_4-leaf_stage_R4	vascular_cell-7DAI_R1	vascular_cell-7DAI_R2	vascular_cell-14DAI_R1_	vascular_cell-14DAI_R2	root_tip_2DAP_R1	root_tip_2DAP_R2	root_tip_2DAP_R3	root_tip_6DAP_R1	root_tip_6DAP_R2	root_tip_6DAP_R3	Leaves-20_days_R1	Leaves-20_days_R2	Post-emergence_inflor	Pre-emergence_inflor	Seed-5DAP	Seed-10DAP	Endosperm-25DAP_R1	Endosperm-25DAP_R2	Embryo-25DAP	Shoots	Anther	Pistil	panicle
LOC_Os02g21070	0.120527	0.155815	0	0.0881706	0	0	0	0	0	0	0	0	0	0	30.1704	24.4587	0.67759	0.259136	0.04611	0.0388446	0	0	0.0331056	0.317412	0.0530583	2.19325	0.667867
LOC_Os02g21880	32.5214	24.7842	29.1329	27.45	66.3796	68.433	104.097	42.8314	9.17264	75.0826	49.0897	52.9117	24.6512	20.7583	0	0	0	0	0	0.927671	0	0	0	58.0998	0	0	78.181
LOC_Os02g24134	10.3232	7.72736	8.93441	7.02257	1.29141	0.490582	16.0097	13.7501	8.37028	13.8692	18.7673	31.5285	10.4704	13.4592	0	0	0	0	0	0	0	0	0	25.834	0	0	28.3661
LOC_Os02g24770	0	0	0	0	0	0	0	0	0	0	0	0	0	0	3.49013	0.867149	3.60831	2.06652	4.24655	1.11226	0.0398521	0.0788286	0.875465	0	0.253841	7.48714	0
LOC_Os02g24780	0	0	0	0	0	0	0	0	0	0	0	0	0	0	0	0.0106187	0.0111249	0	0	0	0	0	0	0	0.00973114	0	0.0281517
LOC_Os02g27750	0.0142397	0	0	0.010417	0	0	0	0	0	0	0	0	0	0	0	0	0	3.16792	0	0	0	0	0	0	0	0	0
LOC_Os06g18000	15.3522	12.5031	9.39258	14.124	1.09778	0	1.35472	10.1602	1.00677	1.11252	3.54817	4.42585	2.68576	20.0597	0	0	0	0	6.96313	0.0502712	0	0	0	25.9068	0	0	2.44257
LOC_Os07g45950	0	0	0	0.0586415	0	0	0	0	0.28058	0	0	0	0	0	0	0	0	0	0	0	0	0	0	0	0	0	0
LOC_Os08g01070	4.23312	4.99839	6.29754	5.22182	2.70842	0	0.0856334	0.0678791	1.21399	6.70793	8.25183	6.53513	4.31835	5.9899	2.03206	3.57542	3.59618	4.5352	4.35626	3.51434	2.38386	2.01586	7.66544	6.5963	0.473552	3.96152	11.1807
LOC_Os08g25040	0	0	0.557255	0	0	0	0	0	0	0	0	0	0	0	0.048047	0.181873	1.29411	2.55209	0.519014	0.101682	0.0111448	0.0440893	0.147321	0	0.423625	2.58916	0
LOC_Os08g25060	4.95348	4.58316	4.27927	4.56728	16.9762	0.948317	5.38379	4.62133	2.0976	147.962	9.89227	15.1466	19.8198	4.05062	0.868807	1.09623	1.23291	0.937014	0	1.47093	4.83658	3.18897	0	6.49655	3.00941	1.6075	20.0539
